# Supplementary material for: Collagen Sequence Analysis Reveals Evolutionary History of Extinct West Indies Nesophontes (Island-Shrews)
Source: Mol Biol Evol. 2020 Jun 4;37(10):2931–43. doi: 10.1093/molbev/msaa137 (PMC7530613; doi:10.1093/molbev/msaa137)
Supplement: msaa137_supplementary_data [file msaa137_supplementary_data.zip]

Archive with 18 entries (18 files):
- fig_S1.pdf
- fig_S10.pdf
- fig_S11.pdf
- fig_S2.pdf
- fig_S3.pdf
- fig_S4.pdf
- fig_S5.pdf
- fig_S6.pdf
- fig_S7.pdf
- fig_S8.pdf
- fig_S9.pdf
- Nesophontes_Table_S1.pdf
- Nesophontes_Table_S2.pdf
- Nesophontes_Table_S3.pdf
- Nesophontes_TableS4.pdf
- Nesophontes_TableS5.pdf
- Nesophontes_TableS6.pdf
- Nesophontes_TableS7.pdf
